# Supplementary material for: Construction of Prochloraz-Loaded Hollow Mesoporous Silica Nanoparticles Coated with Metal–Phenolic Networks for Precise Release and Improved Biosafety of Pesticides
Source: Nanomaterials (Basel). 2022 Aug 22;12(16):2885. doi: 10.3390/nano12162885 (PMC9414849; doi:10.3390/nano12162885)
Supplement: Supplementary file 1 [file nanomaterials-12-02885-s001.zip]

Archive with 1 entries (1 files):
- nanomaterials-1844269-supplementary.pdf
